# Supplementary material for: Exploring the Genetic Signature of Body Size in Yucatan Miniature Pig
Source: PLoS One. 2015 Apr 17;10(4):e0121732. doi: 10.1371/journal.pone.0121732 (PMC4401510; doi:10.1371/journal.pone.0121732)
Supplement: S2 Table — (XLSX) [file pone.0121732.s010.xlsx]

## Sheet: sheet1
Table S2. Mapping rate and the number of filtered SNPs of resequencing data of 70 pigs.
Sample	Breed	NCBI SRA accession number of sample	Read counts	Alignment rate	filtered SNPs	Nominal size	Nominal standard deviation	planned read length
1729	duroc	SAMN03031126	189981228	0.8304	5500208	434	57.1	101
1735	duroc	SAMN03031127	216262109	0.8827	5695891	443.7	57.1	101
1795	duroc	SAMN03031128	213438494	0.8831	5576732	443.4	56.9	101
1933	duroc	SAMN03031129	215310717	0.8844	2670494	441.5	70.2	101
1964	duroc	SAMN03031130	215957755	0.8859	3088844	444.8	59.5	101
24-64	duroc	SAMN03031131	189954956	0.8898	5451659	447.7	64.5	101
24-78	duroc	SAMN03031132	177287960	0.8844	5597864	360.5	63.8	101
25-24	duroc	SAMN03031133	212403850	0.859	5725634	377.4	58.8	101
25-78	duroc	SAMN03031134	186098347	0.8824	5333114	456.2	62	101
25-80	duroc	SAMN03031135	182106185	0.8747	5439538	441.3	71.6	101
26-23	duroc	SAMN03031136	210353056	0.8852	5609598	446.9	62.1	101
26-66	duroc	SAMN03031137	200210010	0.8892	5387610	452.5	52.7	101
27-20	duroc	SAMN03031138	219307768	0.8859	5150757	445.9	64	101
27-78	duroc	SAMN03031139	198151669	0.8731	5465681	446.1	54.9	101
27-81	duroc	SAMN03031140	194402442	0.8917	5438391	443.4	51.4	101
DAA8330	duroc	SAMN03031141	175110506	0.8901	5623468	450.2	61.8	101
DAA8623	duroc	SAMN03031142	181271952	0.8918	5479224	434.4	60.5	101
DAA9119	duroc	SAMN03031143	175693544	0.889	5140032	448.2	70.7	101
DAA9736	duroc	SAMN03031144	206108415	0.8818	5403000	362.8	51.3	101
DAA9738	duroc	SAMN03031145	189818774	0.8842	5417103	388.7	56.2	101
S_10	landrace	SAMN03031146	172854048	0.9067	6796623	468.1	44.2	100
S_11	landrace	SAMN03031147	177762997	0.9079	6913132	461.2	49.5	100
S_12	landrace	SAMN03031148	167772384	0.8986	7009900	462.8	44.9	100
S_13	landrace	SAMN03031149	161965912	0.8984	6666455	464.5	39.6	100
S_14	landrace	SAMN03031150	169155065	0.8872	5743262	450.7	58.2	100
S_15	landrace	SAMN03031151	164183890	0.896	5522006	464.4	42.5	100
S_17	landrace	SAMN03031152	150756759	0.8392	4248996	438.6	56.8	100
S_18	landrace	SAMN03031153	148854532	0.8316	3877656	422.8	87.6	100
S_19	landrace	SAMN03031154	166471738	0.8981	6454074	466.6	33.1	100
S_20	landrace	SAMN03031155	161192359	0.8673	6164404	449.6	41.3	100
S_7	landrace	SAMN03031156	163981621	0.9013	7106242	460.9	41	100
S_8	landrace	SAMN03031157	163102194	0.9057	6830310	468.6	45.6	100
S_9	landrace	SAMN03031158	166101951	0.9072	7110918	465.5	41.1	100
9268	minipig	SAMN03031159	217773566	0.8918	6391987	467.9	42.1	101
9273	minipig	SAMN03031160	225132849	0.8898	6488993	469.9	47.2	101
9274	minipig	SAMN03031161	222545045	0.8919	6683331	312.9	38	101
9281	minipig	SAMN03031162	218160541	0.8943	6500028	466.2	40.9	101
9293	minipig	SAMN03031163	207384045	0.8917	6164720	467	46.9	101
w09-085	minipig	SAMN03031164	215280975	0.8868	6101100	467.9	50.1	101
w10-001	minipig	SAMN03031165	213439213	0.8916	6000465	468.4	44.9	101
w10-075	minipig	SAMN03031166	222224827	0.8938	6431102	307.7	42.5	101
w10-082	minipig	SAMN03031167	207986182	0.8895	5987033	297.1	40.3	101
w10-088	minipig	SAMN03031168	208491051	0.8947	5662912	310.3	41.5	101
w11-012	minipig	SAMN03031169	221066840	0.8898	6113637	468	50.4	101
w11-059	minipig	SAMN03031170	220790753	0.8913	6517318	301.9	42.1	101
W1	wild boar	SAMN03031171	221685194	0.8738	10512753	310.5	22.7	101
W10	wild boar	SAMN03031172	211316653	0.8524	10187664	361.1	29.6	101
W2	wild boar	SAMN03031173	209259951	0.8749	10362514	302.7	22.5	101
W3	wild boar	SAMN03031174	208623303	0.876	10499775	293.6	23.3	101
W4	wild boar	SAMN03031175	209896760	0.8637	10393290	340.5	31.9	101
W5	wild boar	SAMN03031176	201754127	0.8659	10364987	285.4	22.8	101
W6	wild boar	SAMN03031177	217754315	0.8475	10010262	357.3	26	101
W7	wild boar	SAMN03031178	216939103	0.8538	10690881	341.6	30.7	101
W8	wild boar	SAMN03031179	216875432	0.8529	10906705	323.9	36.8	101
W9	wild boar	SAMN03031180	215097234	0.8632	10262121	327.3	25.4	101
KL1	yorkshire	SAMN03031181	218537902	0.852	6780503	350.7	22.6	101
KL2	yorkshire	SAMN03031182	216835746	0.8444	6977679	352.8	24.7	101
KL3	yorkshire	SAMN03031183	210827426	0.8537	6401205	279	25.8	101
KL4	yorkshire	SAMN03031184	209333064	0.8603	6733692	358.8	24.9	101
KL5	yorkshire	SAMN03031185	214065193	0.8607	6511262	318.4	26.6	101
KL6	yorkshire	SAMN03031186	215146933	0.8722	6997362	357.6	24.8	101
KL7	yorkshire	SAMN03031187	335518129	0.8681	6937685	312.2	25.8	101
KL8	yorkshire	SAMN03031188	205559812	0.8669	6270258	347.5	26.4	101
pig31	yorkshire	SAMN03031189	221392087	0.8258	6006615	384.9	29.9	101
pig32	yorkshire	SAMN03031190	185643766	0.8095	4447859	367	47.7	101
S_1	yorkshire	SAMN03031191	158826981	0.907	6930786	457.7	35.4	100
S_2	yorkshire	SAMN03031192	169910292	0.8978	7339912	472.1	36.5	100
S_3	yorkshire	SAMN03031193	175644056	0.9009	7363610	474.1	33.7	100
S_4	yorkshire	SAMN03031194	170772011	0.8972	7236036	477.8	39.9	100
S_5	yorkshire	SAMN03031195	166906130	0.9077	6978822	477.7	38.7	100
