# Supplementary material for: Exploring the Genetic Signature of Body Size in Yucatan Miniature Pig
Source: PLoS One. 2015 Apr 17;10(4):e0121732. doi: 10.1371/journal.pone.0121732 (PMC4401510; doi:10.1371/journal.pone.0121732)
Supplement: S3 Table — (XLSX) [file pone.0121732.s011.xlsx]

## Sheet: Sheet1
Table S3. Genome coverage and depth of resequencing data of 70 pigs.
Breed	Sample	Whole chromosome length (bp)	Matched length (bp)	Total depth (nt)	Genome coverage (%)	Average of matched depth (nt)	Average of whole chromosome depth (nt)
duroc	1729	2596656069	2302179544	28928850841	88.6594	12.5659	11.1408
duroc	1735	2596656069	2305700632	34772576313	88.795	15.0811	13.3913
duroc	1795	2596656069	2306911607	33287873267	88.8416	14.4296	12.8195
duroc	1933	2596656069	2240503564	11042707831	86.2842	4.92867	4.25266
duroc	1964	2596656069	2258597914	12118226691	86.981	5.36538	4.66686
duroc	24-64	2596656069	2304659306	30624613624	88.7549	13.2881	11.7939
duroc	24-78	2596656069	2296358177	30641023801	88.4352	13.3433	11.8002
duroc	25-24	2596656069	2302457455	32868695644	88.6701	14.2755	12.6581
duroc	25-78	2596656069	2301477679	29973056298	88.6324	13.0234	11.5429
duroc	25-80	2596656069	2298626500	29093526947	88.5226	12.6569	11.2042
duroc	26-23	2596656069	2306026812	33396732659	88.8076	14.4824	12.8614
duroc	26-66	2596656069	2303198413	28820545557	88.6986	12.5133	11.0991
duroc	27-20	2596656069	2304606258	29810469903	88.7528	12.9352	11.4803
duroc	27-78	2596656069	2301941736	28707067543	88.6502	12.4708	11.0554
duroc	27-81	2596656069	2303940498	31276913026	88.7272	13.5754	12.0451
duroc	DAA8330	2596656069	2301787206	28570363154	88.6443	12.4123	11.0028
duroc	DAA8623	2596656069	2301997001	29816628792	88.6524	12.9525	11.4827
duroc	DAA9119	2596656069	2303026801	28602098193	88.692	12.4194	11.015
duroc	DAA9736	2596656069	2297344129	31327740301	88.4732	13.6365	12.0646
duroc	DAA9738	2596656069	2296098227	29751367118	88.4252	12.9574	11.4576
landrace	S_10	2596656069	2276202262	28146194274	87.659	12.3654	10.8394
landrace	S_11	2596656069	2277583524	28560921397	87.7122	12.54	10.9991
landrace	S_12	2596656069	2274830742	26830912166	87.6062	11.7947	10.3329
landrace	S_13	2596656069	2270768398	26150197503	87.4497	11.516	10.0707
landrace	S_14	2596656069	2279142769	21580605663	87.7722	9.46874	8.31092
landrace	S_15	2596656069	2248003949	19280831743	86.573	8.57687	7.42525
landrace	S_17	2596656069	2190268126	19800222780	84.3496	9.04009	7.62528
landrace	S_18	2596656069	2232964874	19509323552	85.9939	8.73696	7.51325
landrace	S_19	2596656069	2278130623	25425629156	87.7332	11.1607	9.79168
landrace	S_20	2596656069	2275654841	23189100924	87.6379	10.1901	8.93037
landrace	S_7	2596656069	2275963281	26245312621	87.6498	11.5315	10.1074
landrace	S_8	2596656069	2276843723	26148565061	87.6837	11.4846	10.0701
landrace	S_9	2596656069	2273403701	26959821636	87.5512	11.8588	10.3825
minipig	9268	2596656069	2302716259	29879856160	88.6801	12.9759	11.5071
minipig	9273	2596656069	2303995514	31587929489	88.7293	13.7101	12.1648
minipig	9274	2596656069	2299983091	27816375615	88.5748	12.0942	10.7124
minipig	9281	2596656069	2302860965	29930907158	88.6856	12.9973	11.5267
minipig	9293	2596656069	2300954109	28048985575	88.6122	12.1902	10.802
minipig	w09-085	2596656069	2302313807	27264094495	88.6646	11.842	10.4997
minipig	w10-001	2596656069	2301790714	27966387198	88.6444	12.1498	10.7702
minipig	w10-075	2596656069	2299848627	30946744363	88.5696	13.456	11.9179
minipig	w10-082	2596656069	2294920241	22743024852	88.3798	9.91016	8.75858
minipig	w10-088	2596656069	2292549325	18671887421	88.2885	8.1446	7.19074
minipig	w11-012	2596656069	2302122858	27013033639	88.6572	11.734	10.403
minipig	w11-059	2596656069	2299794149	30432307858	88.5675	13.2326	11.7198
wild boar	W1	2596656069	2293826800	30923658317	88.3377	13.4813	11.909
wild boar	W10	2596656069	2286214684	21783442396	88.0446	9.52817	8.38904
wild boar	W2	2596656069	2288778867	29414930935	88.1433	12.8518	11.328
wild boar	W3	2596656069	2297000099	31784224991	88.4599	13.8373	12.2404
wild boar	W4	2596656069	2294510397	29882318752	88.364	13.0234	11.508
wild boar	W5	2596656069	2297355372	28199870262	88.4736	12.2749	10.8601
wild boar	W6	2596656069	2282701743	20899854964	87.9093	9.15575	8.04876
wild boar	W7	2596656069	2299818420	28995355670	88.5685	12.6077	11.1664
wild boar	W8	2596656069	2299737428	29158035713	88.5653	12.6789	11.2291
wild boar	W9	2596656069	2295229034	26070312420	88.3917	11.3585	10.04
yorkshire	KL1	2596656069	2289637837	24872602703	88.1764	10.8631	9.57871
yorkshire	KL2	2596656069	2290909019	25959993393	88.2254	11.3317	9.99747
yorkshire	KL3	2596656069	2297430925	25322996354	88.4765	11.0223	9.75216
yorkshire	KL4	2596656069	2290546354	22316951907	88.2114	9.74307	8.5945
yorkshire	KL5	2596656069	2296366127	22694241585	88.4355	9.88268	8.73979
yorkshire	KL6	2596656069	2296513232	26348485254	88.4412	11.4733	10.1471
yorkshire	KL7	2596656069	2301861275	27379915490	88.6471	11.8947	10.5443
yorkshire	KL8	2596656069	2289392427	19266022675	88.1669	8.41534	7.41955
yorkshire	pig31	2596656069	2268325368	19761767330	87.3556	8.71205	7.61047
yorkshire	pig32	2596656069	2159061777	13309411970	83.1478	6.16444	5.1256
yorkshire	S_1	2596656069	2277974806	25889324075	87.7272	11.3651	9.97026
yorkshire	S_2	2596656069	2278725880	27521377538	87.7562	12.0775	10.5988
yorkshire	S_3	2596656069	2283218077	28280174622	87.9292	12.3861	10.891
yorkshire	S_4	2596656069	2284912230	27418477373	87.9944	11.9998	10.5591
yorkshire	S_5	2596656069	2279739228	27077789551	87.7952	11.8776	10.4279
