# Supplementary material for: Exploring the Genetic Signature of Body Size in Yucatan Miniature Pig
Source: PLoS One. 2015 Apr 17;10(4):e0121732. doi: 10.1371/journal.pone.0121732 (PMC4401510; doi:10.1371/journal.pone.0121732)
Supplement: S4 Table — (XLSX) [file pone.0121732.s012.xlsx]

## Sheet: Sheet1
Table S4. Number of SNPs in 70 pigs.
Chromosome	Number of SNPs
chr1	2725438
chr2	1962184
chr3	1717599
chr4	1669723
chr5	1374064
chr6	1770459
chr7	1687333
chr8	1792084
chr9	1885003
chr10	1318668
chr11	1192658
chr12	912620
chr13	2189055
chr14	1767119
chr15	1589900
chr16	1169793
chr17	978319
chr18	836300
chrX	830058
chrMT	316
