# Supplementary material for: Exploring the Genetic Signature of Body Size in Yucatan Miniature Pig
Source: PLoS One. 2015 Apr 17;10(4):e0121732. doi: 10.1371/journal.pone.0121732 (PMC4401510; doi:10.1371/journal.pone.0121732)
Supplement: S5 Table — (XLSX) [file pone.0121732.s013.xlsx]

## Sheet: sheet1
Table S5. Outlier regions detected by XP-EHH test between Yucatan miniature pig and each of large swine breeed (Duroc, Landrace and Yorkshire).
chromosome	position start	position end	number of SNPs	XPEHH between YMP and Duroc	pvalue of XPEHH between YMP and Duroc	associated gene	XPEHH between YMP and Landrace	pvalue of XPEHH between YMP and Landrace	associated gene	XPEHH between YMP and Yorkshire	pvalue of XPEHH between YMP and Yorkshire	associated gene	number of common region between comparisons
2	11400000	11450000	1613	3.6227	0.00814664	OR4D10,OR4D11,OR4D9							1
15	87350000	87400000	338	2.59621	0.00735635	SLC25A12							1
13	176400000	176450000	302	2.86299	0.00377759	NSUN3							1
5	63150000	63200000	982	3.52203	0.00653786	ETV6							1
2	44850000	44900000	971	3.71754	0.00409836	NUCB2							1
8	10700000	10750000	1424	3.60536	0.00887402	CD38							1
5	63100000	63150000	829	3.28591	0.00985558	ETV6							1
15	87150000	87200000	466	3.01148	0.00862824	DYNC1I2							1
9	30200000	30250000	600	3.18382	0.00518945	IZUMO1R							1
7	9650000	9700000	1436	3.84843	0.00465522	PHACTR1							1
13	55650000	55700000	912	3.52517	0.0063427	ARL6IP5;,LMOD3							1
2	11250000	11300000	143	3.13358	0.00159056	PATL1							1
13	25650000	25700000	467	3.41562	0.00287608	SCN10A							1
13	25450000	25500000	696	3.27709	0.00406402	ACVR2B,EXOG							1
2	45200000	45250000	463	3.00575	0.00875328	PLEKHA7							1
7	2150000	2200000	1414	3.56488	0.00974687	SLC22A23							1
13	191000000	191050000	592	3.38568	0.00325122	USP25				5.80982	6.25117e-05	USP25	2
15	86850000	86900000	583	3.16463	0.00562711	METTL8							1
2	44250000	44300000	812	3.40137	0.00839188	SERGEF							1
17	21000000	21050000	774	3.74745	0.00351288	PAK7							1
12	62600000	62650000	1168	3.72814	0.00625546	ALDH3A1,ALDH3A2,SLC47A2				4.64461	0.0059645	ALDH3A1,ALDH3A2,SLC47A2	2
8	10600000	10650000	1121	3.63145	0.00771021	FAM200B,FBXL5							1
10	15650000	15700000	528	3.49349	0.00237589	MIXL1							1
13	55500000	55550000	633	3.10973	0.00675253	EOGT,TMF1							1
5	35300000	35350000	455	3.47054	0.00250094	IL26							1
15	87250000	87300000	277	2.58201	0.00801909	SLC25A12							1
5	64600000	64650000	148	2.56887	0.00828418	GABARAPL1	3.80914	0.00159067	GABARAPL1	3.19335	0.00815109	GABARAPL1	3
12	16100000	16150000	624	3.54278	0.00193823	TLK2							1
5	64550000	64600000	936	4.11254	0.00107338	CLEC7A,OLR1	4.53552	0.00136612	CLEC7A,OLR1	4.8002	0.00058548	CLEC7A,OLR1	3
1	280400000	280450000	1202	3.60555	0.00872854	ACTL7A,ACTL7B,FAM206A,IKBKAP							1
11	26350000	26400000	1350	3.84612	0.0048007	ELF1,SUGT1							1
9	29800000	29850000	1033	3.43518	0.0078064	C11orf54,MED17							1
2	45100000	45150000	852	4.18187	0.00087822	PLEKHA7,U1							1
13	29750000	29800000	824	3.39997	0.00848946	ANO10							1
2	45350000	45400000	142	2.51278	0.00960965	PLEKHA7							1
13	24000000	24050000	853	3.55509	0.00575722	GOLGA4	4.34758	0.00234192	GOLGA4				2
4	97550000	97600000	807	3.39906	0.00858704	CD244,U6	3.84951	0.00897736	CD244,U6				2
1	8950000	9000000	209	2.68526	0.00589834	SLC22A2				3.49904	0.00397614	SLC22A2	2
13	25850000	25900000	439	2.965	0.00931599	SCN11A							1
8	4600000	4650000	856	3.55065	0.0058548	HMX1							1
9	25250000	25300000	985	3.42594	0.00800156	NOX4							1
12	62450000	62500000	672	3.38929	0.0031887	NCOR1,TTC19							1
2	45450000	45500000	289	2.65907	0.00629598	C11orf58							1
13	25800000	25850000	267	3.38006	0.000861555	SCN11A				3.39565	0.00510272	SCN11A	2
11	24300000	24350000	110	2.73167	0.0052356	ENOX1							1
17	43650000	43700000	666	3.11355	0.00669001	EDEM2,TRPC4AP							1
2	45150000	45200000	982	3.65483	0.00458626	PLEKHA7							1
13	20300000	20350000	1063	4.10724	0.00189118	DYNC1LI1							1
12	62550000	62600000	96	2.71247	0.00543442	ALDH3A2	3.80487	0.00165695	ALDH3A2	4.05116	0.0010603	ALDH3A2	3
9	5750000	5800000	1639	3.60506	0.00901949	OR52E2,OR52J3							1
15	14900000	14950000	912	3.46727	0.0073185	U6	3.95373	0.00663544	U6	4.29819	0.00468384	U6	3
2	45050000	45100000	827	4.28432	0.00058548	PIK3C2A,RPS13;,SNORD14,SNORD14							1
5	1350000	1400000	833	4.40302	0.00029274	UPK3A	4.66763	0.00058548	UPK3A				2
8	70000000	70050000	373	3.07429	0.00737777	TMPRSS11D							1
13	202850000	202900000	500	4.06573	0.000625234	MAP3K7CL							1
15	64500000	64550000	221	2.53034	0.00914574	SNORA19							1
1	263350000	263400000	348	3.06488	0.00205448	C9orf131							1
15	15200000	15250000	1140	3.89781	0.00334594	NXPH2							1
8	10650000	10700000	1644	4.2513	0.00130928	BST1,FAM200B							1
15	107050000	107100000	265	2.60462	0.00709126	STAT4				3.14949	0.00934394	STAT4	2
8	120050000	120100000	586	2.96725	0.00925347	ENPEP							1
12	62400000	62450000	874	3.53048	0.00624512	NCOR1							1
12	15350000	15400000	872	3.54062	0.00604996	ACE,ACE3,KCNH6				4.14994	0.00673302	ACE,ACE3,KCNH6	2
13	199250000	199300000	1399	3.81246	0.00523713	APP				5.07997	0.00174571	APP	2
9	11800000	11850000	623	3.03758	0.00837814	C11orf30							1
10	11150000	11200000	1325	3.67151	0.00727379	MPHOSPH6							1
5	94400000	94450000	961	3.87252	0.00224434	EEA1							1
4	51800000	51850000	237	2.59057	0.00768772	5S_rRNA							1
10	9650000	9700000	1015	3.40347	0.0082943	GPATCH2							1
8	1300000	1350000	80	2.70003	0.00563324	NOP14				4.34326	0.000596421	NOP14	2
4	97600000	97650000	790	3.73274	0.0039032	ITLN2	3.84921	0.00907494	ITLN2	4.28436	0.00507416	ITLN2	3
13	24100000	24150000	704	3.51446	0.00663544	GOLGA4	4.56495	0.00117096	GOLGA4				2
5	60700000	60750000	956	3.66447	0.00448868	RERG	3.88252	0.00790398	RERG				2
15	50000000	50050000	303	2.80518	0.00437405	7SK	3.72619	0.00212089	7SK	3.55649	0.00357853	7SK	3
1	187700000	187750000	399	3.06202	0.00762786	NANOG							1
1	205300000	205350000	377	2.99757	0.00887833	TBPL2,U4							1
1	289750000	289800000	267	2.55693	0.00874809	TLR4							1
13	25750000	25800000	206	3.58917	0.000331367	SCN10A							1
13	83100000	83150000	702	3.39341	0.00868462	ANAPC13,CEP63							1
12	62500000	62550000	465	3.0415	0.00819057	NCOR1							1
8	72000000	72050000	193	2.66574	0.00609716	SLC4A4							1
10	15350000	15400000	1550	3.60658	0.00843759	CNIH3							1
1	205250000	205300000	485	3.38529	0.00331374	ATG14,TBPL2							1
10	9950000	10000000	1342	3.70943	0.00640093	SPATA17							1
5	64500000	64550000	964	3.47428	0.00722092	CLEC1A,CLEC7A							1
16	33950000	34000000	770	3.58937	0.00556206	ITGA1,PELO							1
1	205400000	205450000	256	2.50678	0.0097422	KTN1							1
12	63000000	63050000	373	3.1682	0.00537702	COPS3							1
6	29300000	29350000	811	3.32602	0.00946526	TOX3							1
9	6950000	7000000	1235	3.56418	0.00989235	STIM1							1
13	202950000	203000000	698	3.24261	0.00456421	SNORD22				3.81983	0.00550103	SNORD22	2
12	62350000	62400000	870	3.37584	0.00887978	NCOR1,PIGL							1
13	146900000	146950000	665	3.09626	0.0069401	PDIA5							1
13	19650000	19700000	669	3.16037	0.00568963	STT3B				3.66279	0.00912671	STT3B	2
13	159800000	159850000	591	2.96261	0.00944104	RETNLB				3.89347	0.00456336	RETNLB	2
16	79250000	79300000	478	3.04716	0.008003	SEMA5A	3.58784	0.00818904	SEMA5A				2
13	25700000	25750000	364	3.00153	0.00881581	SCN10A							1
5	32200000	32250000	885	4.13872	0.0009758	TBC1D30	3.85147	0.00868462	TBC1D30	5.0409	0.00029274	TBC1D30	3
12	62000000	62050000	1436	3.69049	0.00669188	TEKT3							1
9	10800000	10850000	897	3.32076	0.00956284	GDPD5,KLHL35,RPS3,SNORD15,ssc-mir-326							1
4	15850000	15900000	269	4.36061	6.62734e-05	TMEM65							1
13	145550000	145600000	499	3.7949	0.0010629	KALRN							1
3	99550000	99600000	645	3.02227	0.00844067	C2orf61,CALM1							1
1	263300000	263350000	474	3.37577	0.00343879	DNAJB5,KIAA1045,U6							1
17	40500000	40550000	342	2.82068	0.00430777	TTLL9	3.20551	0.00629639	TTLL9				2
12	15900000	15950000	1028	3.71369	0.00419594	MARCH10				4.44236	0.00253708	MARCH10	2
7	21850000	21900000	488	3.24471	0.00450169	OATV1							1
9	23800000	23850000	861	4.01517	0.00165886	RAB38							1
2	44800000	44850000	1026	3.36898	0.00897736	ABCC8,KCNJ11,NUCB2							1
13	55250000	55300000	320	2.73882	0.00510306	FAM19A4							1
14	143450000	143500000	738	3.36846	0.00907494	HTRA1,PLEKHA1							1
6	136900000	136950000	515	4.23126	0.000437664	ROR1							1
10	9900000	9950000	1348	3.60608	0.00858307	SPATA17	4.67026	0.00378237	SPATA17	4.89801	0.00276404	SPATA17	3
13	24050000	24100000	643	3.85227	0.000937852	GOLGA4	4.79147	0.000250047	GOLGA4				2
12	62300000	62350000	1387	4.03909	0.00247309	CENPV,PIGL							1
12	15200000	15250000	722	3.41278	0.00809914	LIMD2,MAP3K3,STRADA							1
9	11900000	11950000	1275	4.34292	0.000436427	LRRC32							1
7	9700000	9750000	1658	3.83111	0.00509165	PHACTR1							1
12	17200000	17250000	766	3.8595	0.00253708	CRHR1							1
5	96250000	96300000	493	3.07074	0.00756534	KERA							1
17	9650000	9700000	236	2.65267	0.00636225	HGSNAT	4.60263	0.000132556	HGSNAT	4.70793	0.000265076	HGSNAT	3
1	193550000	193600000	575	3.29687	0.00375141	SNORA31							1
13	20350000	20400000	1440	3.73393	0.00610998	CMTM7							1
10	9850000	9900000	656	3.20103	0.00493935	SPATA17	3.94388	0.00362568	SPATA17	4.1702	0.00200038	SPATA17	3
9	4850000	4900000	940	3.36639	0.00917252	OR52H1,UBQLN3,UBQLNL							1
17	34050000	34100000	925	3.74599	0.00361046	FOXA2							1
9	4500000	4550000	561	3.11629	0.00662749	OR56B1							1
9	24450000	24500000	1078	4.2733	0.00101833	GRM5				5.10441	0.00145476	GRM5	2
10	16650000	16700000	685	3.21173	0.00475178	C1orf95							1
15	87200000	87250000	218	2.72518	0.00530188	DYNC1I2							1
14	143050000	143100000	1160	3.62356	0.00800116	TACC2							1
12	57350000	57400000	1350	3.81076	0.0053826	USP43							1
13	19800000	19850000	1342	3.70891	0.00654641	OSBPL10				4.5309	0.00771021	OSBPL10	2
7	7750000	7800000	1591	3.90706	0.00305499	C6orf52,MAK,PAK1IP1							1
6	91500000	91550000	481	3.039	0.00831562	PIEZO1							1
8	5900000	5950000	754	3.61304	0.0053669	ZNF518B	4.2187	0.0034153	ZNF518B	4.05338	0.00839188	ZNF518B	3
18	7950000	8000000	1493	4.1234	0.00174571	PRSS58							1
10	9600000	9650000	906	3.68131	0.00429352	GPATCH2							1
10	16550000	16600000	556	2.99414	0.00894085	LIN9,PARP1							1
9	24500000	24550000	985	4.05559	0.0014637	GRM5	5.08135	9.758e-05	GRM5	4.6132	0.00126854	GRM5	3
13	20250000	20300000	793	3.82096	0.0029274	CMTM6	4.68363	0.0004879	CMTM6	4.2517	0.00565964	CMTM6	3
2	12500000	12550000	1156	4.01724	0.00276404	OR10Q1,OR9Q1,OR9Q2							1
7	16150000	16200000	1010	3.63015	0.00517174	ID4							1
10	9800000	9850000	452	3.75275	0.00131299	GPATCH2				4.43136	0.000937676	GPATCH2	2
8	79700000	79750000	898	3.41016	0.00819672	SFRP2							1
7	129850000	129900000	969	3.71962	0.00400078	PPP2R5C				4.58013	0.00136612	PPP2R5C	2
7	100500000	100550000	464	3.13759	0.0061273	TTC9							1
17	20950000	21000000	1179	4.10699	0.00203666	PAK7							1
15	64050000	64100000	454	2.94841	0.00981618	OCA2							1
12	62150000	62200000	995	3.64296	0.004879	ZNF287							1
13	21200000	21250000	963	3.84895	0.00273224	PDCD6IP							1
8	71050000	71100000	255	2.61421	0.00689244	SULT1B1							1
8	69950000	70000000	354	3.13906	0.00606477	TMPRSS11D							1
3	126300000	126350000	1150	3.60495	0.00916497	TTC32							1
14	143100000	143150000	1500	3.58187	0.00945592	BTBD16,TACC2							1
1	189900000	189950000	514	4.40976	0.000125047	5S_rRNA							1
8	76950000	77000000	733	3.67449	0.0043911	CCNG2							1
12	14350000	14400000	287	2.90922	0.00351249	PITPNC1							1
9	12300000	12350000	1577	3.87137	0.00378237	CAPN5,MYO7A							1
11	25400000	25450000	965	3.43937	0.00770882	AKAP11				4.40099	0.00302498	AKAP11	2
12	16150000	16200000	522	2.94899	0.00975366	EFCAB3							1
2	113200000	113250000	565	3.00974	0.00869076	NUDT12							1
10	53050000	53100000	1265	3.65758	0.00741926	MPP7							1
8	1150000	1200000	763	3.60337	0.00546448	SH3BP2	4.26101	0.00302498	SH3BP2	4.39272	0.00312256	SH3BP2	3
13	28500000	28550000	972				4.26099	0.00312256	TRAK1				1
18	22950000	23000000	1022				3.83667	0.00956284	GRM8	4.33051	0.00409836	GRM8	2
13	37300000	37350000	295				3.74043	0.00205461	ABHD14A,ABHD14B,ACY1;,RPL29;,U6				1
3	95200000	95250000	228				3.02866	0.00908006	snoU13	4.00258	0.00125911	snoU13	2
18	23000000	23050000	876				4.09968	0.00478142	GRM8	4.36176	0.00380562	GRM8	2
5	2600000	2650000	1371				4.68967	0.00363689	EFCAB6				1
3	97500000	97550000	333				3.10982	0.00735684	FSHR				1
5	2150000	2200000	1453				4.28253	0.0096014	PARVB,PARVG				1
4	104900000	104950000	780				4.09374	0.00497658	S100A1,S100A2,S100A3,S100A4,S100A5				1
4	105100000	105150000	673				4.34209	0.00112521	S100A15A,S100A7	3.91734	0.00431331	S100A15A,S100A7	2
17	12300000	12350000	425				3.97064	0.00331312	ANK1	5.27111	0.000125023	ANK1	2
14	45600000	45650000	544				4.24111	0.00156279	SGSM1				1
5	63050000	63100000	902				3.94121	0.0073185	ETV6	4.63776	0.0009758	ETV6	2
11	82150000	82200000	628				3.63564	0.00762643	FAM155A				1
16	47500000	47550000	250				3.08454	0.00775451	SGTB,TRAPPC13				1
12	58000000	58050000	998				4.29879	0.00282982	SCO1				1
10	6650000	6700000	943				4.20463	0.00351288	U6	4.24461	0.00595238	U6	2
7	103900000	103950000	537				4.02874	0.00287554	DLST;,PROX2				1
13	125250000	125300000	308				3.21029	0.00609756	U6				1
4	105550000	105600000	917				3.96655	0.00644028	IVL				1
15	37650000	37700000	1096				4.34393	0.00887402	DLGAP2				1
15	55650000	55700000	193				3.21421	0.00603128	BRF2,GPR124				1
16	45900000	45950000	201				3.41389	0.00397667	RNF180				1
12	54300000	54350000	580				4.00607	0.00300056	GLTPD2,PSMB6,TM4SF5,VMO1				1
1	282300000	282350000	783				3.95127	0.00673302	SVEP1				1
8	112550000	112600000	630				3.58791	0.00812652	SYNPO2	3.78355	0.00612615	SYNPO2	2
5	2500000	2550000	689				4.04158	0.002688	SULT4A1				1
5	2550000	2600000	1540				4.51	0.00567355	EFCAB6	4.85575	0.00305499	EFCAB6	2
17	31500000	31550000	189				3.7215	0.00218717	U6				1
4	96800000	96850000	312				3.33449	0.00483828	ATF6,SNORD61				1
17	34450000	34500000	990				4.23582	0.00322014	CSTL1,NAPB	4.3095	0.00429352	CSTL1,NAPB	2
4	105600000	105650000	1343				4.46452	0.00669188	SMCP				1
17	12450000	12500000	508				3.88418	0.00431331	KAT6A	4.52813	0.000625117	KAT6A	2
12	18750000	18800000	755				3.944	0.00722092	EFTUD2,GJC1;,HIGD1B				1
7	131200000	131250000	372				3.86769	0.00450084	CEP170B,JAG2,UGPP	4.24961	0.0016253	CEP170B,JAG2,UGPP	2
12	18950000	19000000	650				4.10996	0.00256298	DBF4B				1
13	27650000	27700000	672				3.5917	0.0080015	CTNNB1				1
5	108350000	108400000	676				3.93581	0.00381321	NAV3				1
4	105150000	105200000	332				4.82113	6.62778e-05	PGLYRP3	4.31249	0.000662691	PGLYRP3	2
17	39950000	40000000	740				3.97939	0.00624512	CH242-513N11.7-001,DEFB116				1
7	128850000	128900000	544				3.85392	0.00475089	AMN,CDC42BPB				1
14	44100000	44150000	677				3.98116	0.0031881	FOXN4				1
17	9700000	9750000	1110				4.59313	0.0042188	HGSNAT,INTS10	4.46797	0.00843759	HGSNAT,INTS10	2
17	9950000	10000000	1506				4.9519	0.00160023	CSGALNACT1	5.19165	0.00130928	CSGALNACT1	2
7	129100000	129150000	657				4.58781	0.000437582	RCOR1				1
17	10000000	10050000	1430				4.40939	0.00771021	CSGALNACT1				1
5	55150000	55200000	920				4.00745	0.0058548	GYS2				1
9	145950000	146000000	907				3.90168	0.00770882	SYT14				1
17	32900000	32950000	687				4.28467	0.00131275	KIZ	3.92114	0.0042508	KIZ	2
17	12650000	12700000	1726				4.48494	0.00625546	CHRNA6,CHRNB3	5.04669	0.00203666	CHRNA6,CHRNB3	2
7	131250000	131300000	440				3.78638	0.00543852	CDCA4,GPR132,JAG2,UGPP	4.0614	0.00287554	CDCA4,GPR132,JAG2,UGPP	2
1	309850000	309900000	362				3.57417	0.00862662	PARD6G				1
10	4950000	5000000	1485				4.42164	0.00727379	BRINP3				1
4	105200000	105250000	1004				4.28191	0.0029274	PGLYRP3	4.30521	0.00448868	PGLYRP3	2
8	101650000	101700000	397				4.15604	0.0021254	U4				1
9	118050000	118100000	568				3.69138	0.00687629	BCAP29,snoU109	3.67979	0.00856411	BCAP29,snoU109	2
18	7500000	7550000	387				3.85879	0.00462587	TRPV5	4.3317	0.00125023	TRPV5	2
4	106150000	106200000	332				3.09788	0.00755567	7SK,S100A11;				1
1	281100000	281150000	429				3.95609	0.00350066	PTPN3	5.12625	0.000250047	PTPN3	2
17	9750000	9800000	1424				4.39021	0.00800116	INTS10	5.07564	0.00189118	INTS10	2
13	34450000	34500000	566				3.54221	0.00893918	PFKFB4				1
4	8050000	8100000	665				3.68697	0.0069388	TG				1
8	5650000	5700000	692				3.73952	0.00600113	DRD5	3.98645	0.00368819	DRD5	2
1	43400000	43450000	347				3.82178	0.00132556	U6	3.42933	0.0047051	U6	2
4	105700000	105750000	160				3.81282	0.00152439	C1orf68				1
12	18650000	18700000	754				4.31218	0.00263466	C1QL1,KIF18B				1
8	99200000	99250000	334				3.23742	0.00596501	PCDH10				1
9	42550000	42600000	608				3.51591	0.00968932	U1				1
17	12400000	12450000	455				3.79966	0.0053135	ANK1				1
13	91100000	91150000	399				3.71931	0.00631368	7SK	4.08454	0.00281303	7SK	2
17	38800000	38850000	1376				5.1471	0.000581903	RSPO4				1
11	26450000	26500000	265				3.05546	0.00835101	SUGT1				1
12	25850000	25900000	311				3.19913	0.00636267	SLC35B1				1
8	6300000	6350000	1331				4.50321	0.00581903	SNORA11	4.6306	0.00625546	SNORA11	2
9	146450000	146500000	1086				4.35759	0.00858307	G0S2				1
2	156500000	156550000	313				3.20721	0.00623012	HTR4;				1
4	18450000	18500000	759				3.85479	0.00858704	SHAS2	4.38438	0.00351288	SHAS2	2
17	13050000	13100000	982				3.83946	0.00936768	IKBKB	4.55363	0.00156128	IKBKB	2
16	46000000	46050000	206				3.6836	0.00251856	RNF180				1
17	36300000	36350000	875				3.90365	0.00761124	SIGLEC1	4.43518	0.00263466	SIGLEC1	2
2	12350000	12400000	1634				4.5106	0.00552808	OR5B17,OR5B3				1
1	159150000	159200000	839				3.8635	0.00809914	U6	4.03231	0.0087822	U6	2
5	108300000	108350000	971				4.30273	0.00273224	NAV3				1
2	7250000	7300000	478				3.57994	0.00850159	NAA40				1
10	29600000	29650000	537				3.73099	0.00606364	CDC14B				1
18	7600000	7650000	987				4.16792	0.00400078	TRPV6	4.66036	0.00078064	TRPV6	2
5	103600000	103650000	1439				4.392	0.00785569	U6				1
12	52450000	52500000	1016				4.22618	0.00331772	MYBBP1A,SPNS2				1
9	5900000	5950000	1416				4.81948	0.00247309	OR51F2,OR51H1,OR51S1				1
6	34800000	34850000	1337				4.94609	0.00174571	U6				1
16	74850000	74900000	994				4.62084	0.00078064	GALNT10	4.93766	0.0004879	GALNT10	2
13	70650000	70700000	525				3.53192	0.00912671	GRM7				1
15	8500000	8550000	317				3.02032	0.00967656	GTDC1	3.38016	0.00523526	GTDC1	2
17	12350000	12400000	1206				5.06221	0.00116381	ANK1	6.15277	0.000290951	ANK1	2
17	66450000	66500000	1073				4.27565	0.00989235	TH1L				1
13	23950000	24000000	1345				4.99183	0.00145476	DCLK3				1
17	66400000	66450000	571				3.539	0.00900169	GNAS				1
10	6000000	6050000	1584				4.53187	0.0053826	Y_RNA	5.24439	0.000727379	Y_RNA	2
7	10800000	10850000	1024				4.73561	0.00039032	CD83				1
5	64950000	65000000	735				3.94851	0.00702576	CH242-192N12.4				1
3	125900000	125950000	557				3.93294	0.00387573	PUM2				1
12	26950000	27000000	209				3.07474	0.00788706	CACNA1G,MYCBPAP				1
14	46850000	46900000	664				4.65974	0.000312559	SEZ6L				1
8	10400000	10450000	918				4.13667	0.0043911	CC2D2A	4.02716	0.00887978	CC2D2A	2
2	12400000	12450000	1525				4.58555	0.00465522	OR5B2				1
10	10350000	10400000	1029				4.50751	0.00165886	TGFB2	4.7839	0.00068306	TGFB2	2
11	82200000	82250000	549				3.73983	0.00593861	FAM155A				1
14	62150000	62200000	273				3.34677	0.00463945	U6				1
6	7200000	7250000	261				3.69649	0.00245228	CMIP				1
1	282250000	282300000	775				4.14521	0.00429352	SVEP1				1
17	12250000	12300000	1601				4.33096	0.00901949	ANK1				1
17	6250000	6300000	341				3.02707	0.00914634	ASAH1				1
13	34800000	34850000	313				3.37805	0.00437434	ARIH2,SLC25A20				1
16	200000	250000	215				4.36896	0.000331389	CTNND2	4.04972	0.00112657	CTNND2	2
15	37700000	37750000	1114				4.49353	0.0059645	DLGAP2				1
7	4050000	4100000	1575							4.51216	0.00800116	F13A1,SNORA76	1
8	77250000	77300000	891							4.50326	0.0019516	CXCL13	1
8	4800000	4850000	591							3.76073	0.00643871	STK32B	1
13	19750000	19800000	792							4.48503	0.00214676	OSBPL10,STT3B	1
15	97800000	97850000	331							3.36223	0.00550033	FRZB	1
8	4950000	5000000	1016							4.47492	0.0024395	STK32B	1
7	4100000	4150000	1340							4.70613	0.00509165	F13A1	1
12	57400000	57450000	1484							4.39892	0.00931045	DHRS7C,GLP2R	1
2	77600000	77650000	335							3.40654	0.00490391	ABCA7,CNN2,HMHA1,TMEM259	1
4	14900000	14950000	623							3.74203	0.00681378	CU463271.1	1
1	16500000	16550000	688							3.86266	0.00493843	ESR1	1
9	50200000	50250000	1065							4.66937	0.00567355	FXYD2	1
17	34650000	34700000	1297							4.45944	0.00858307	SYNDIG1	1
17	40000000	40050000	292							3.3731	0.00530152	CH242-513N11.8-001	1
13	18550000	18600000	1002							4.14821	0.0068306	U6	1
8	76800000	76850000	822							4.2126	0.00624512	SEPT11	1
8	3300000	3350000	1204							4.57727	0.00654641	TBC1D14	1
8	35200000	35250000	1134							4.74572	0.0048007	ATP8A1	1
8	75700000	75750000	1074							4.56655	0.00683736	NAAA	1
8	76850000	76900000	743							4.13758	0.00712334	CCNI,SEPT11	1
8	1450000	1500000	908							4.4301	0.00273224	HUNTINGTIN	1
17	35250000	35300000	385							3.71894	0.00756392	NINL	1
7	132300000	132350000	73							3.16995	0.00914513	DLK1	1
9	6200000	6250000	1445							4.77807	0.00392784	OR52K1	1
17	41450000	41500000	967							4.12211	0.00751366	BPIFB2,BPIFB6,SPAG4L	1
1	58150000	58200000	827							4.08831	0.00790398	U6	1
18	25750000	25800000	515							4.16836	0.00206289	SLC13A1	1
1	57700000	57750000	198							3.57422	0.00337972	ssc-mir-30c-2	1
6	14550000	14600000	680							4.31764	0.00131275	PMFBP1	1
1	7550000	7600000	322							3.33451	0.00596421	PARK2	1
13	180750000	180800000	596							4.14014	0.00231293	CADM2	1
13	194300000	194350000	999							4.4808	0.00224434	U6	1
5	33450000	33500000	288							3.75585	0.00225315	HMGA2	1
1	55250000	55300000	424							3.6674	0.00900169	BAI3	1
17	30200000	30250000	1019							4.10177	0.00770882	POLR3F,RBBP9,SEC23B	1
2	131950000	132000000	211							3.56097	0.00351226	PRDM6	1
9	2800000	2850000	1188							4.75057	0.00436427	SYT9	1
10	35000000	35050000	639							4.04106	0.00306307	KIF27	1
1	271900000	271950000	300							3.12787	0.00980782	GRIN3A	1
2	77250000	77300000	285							3.17093	0.00907886	BTBD2,CSNK1G2,MKNK2	1
7	16450000	16500000	1445							4.49377	0.00829212	MBOAT1	1
8	3350000	3400000	944							4.47989	0.00234192	CCDC96,TADA2B,TBC1D14	1
7	48650000	48700000	1002							4.08235	0.00809914	TNFRSF21	1
17	36250000	36300000	551							3.72186	0.00743889	C20orf27,CDC25B,SPEF1	1
1	55350000	55400000	457							3.65389	0.00925173	BAI3	1
17	12600000	12650000	1410							5.10009	0.00160023	CHRNA6,THAP1	1
15	8550000	8600000	530							4.27189	0.00150028	GTDC1	1
12	54100000	54150000	278							3.22939	0.00768721	MINK	1
11	24400000	24450000	685							3.74068	0.00687629	ENOX1	1
6	14600000	14650000	779							5.11966	0.00019516	DHX38,HP;,PMFBP1	1
8	1400000	1450000	404							4.53148	0.000562605	GRK4	1
17	13100000	13150000	1114							4.5495	0.00727379	AP3M2,IKBKB,POLB	1
1	55400000	55450000	319							4.17676	0.000861498	BAI3	1
12	19250000	19300000	695							3.68673	0.00837657	RUNDC3A,SLC25A39,UBTF	1
17	36650000	36700000	740							4.13838	0.00702576	C20orf194	1
9	3850000	3900000	672							3.64371	0.00950178	DNHD1	1
12	46800000	46850000	639							3.74054	0.0069388	ALDOC,KIAA0100,SPAG5	1
7	129350000	129400000	820							4.0039	0.0092701	CINP	1
18	7550000	7600000	728							4.05006	0.00848946	C7orf34,KEL	1
13	202600000	202650000	1050							4.5624	0.00712831	LTN1	1
5	96150000	96200000	1028							4.38569	0.00331772	LUM	1
1	281050000	281100000	109							3.6492	0.00298211	PTPN3	1
8	1200000	1250000	517							3.79416	0.00593861	ADD1,SH3BP2	1
3	91200000	91250000	191							3.65562	0.00284957	EML6,RTN4	1
13	23400000	23450000	941							4.05665	0.0082943	STAC	1
13	159450000	159500000	587							3.75733	0.00656373	MORC1	1
1	55300000	55350000	504							3.68214	0.00850159	BAI3	1
2	158050000	158100000	315							3.8708	0.0019218	PDGFRB	1
2	135950000	136000000	899							4.52867	0.00165886	CTXN3	1
9	4150000	4200000	186							3.53019	0.00371107	CCKBR	1
6	14300000	14350000	300							3.45925	0.00417495	AP1G1,U6	1
8	76750000	76800000	1074							4.74789	0.00450975	U1	1
15	106950000	107000000	92							3.1415	0.00954274	STAT4	1
6	38350000	38400000	303							3.18737	0.00854871	RHPN2	1
12	47100000	47150000	505							3.89509	0.00450084	PHF12	1
17	35200000	35250000	956							3.99994	0.00936768	NINL	1
1	42150000	42200000	597							3.6231	0.00987685	NKAIN2	1
13	167000000	167050000	485							3.72617	0.00737638	SENP7	1
14	118050000	118100000	500							3.83928	0.00518847	C10orf12,SLIT1	1
13	200700000	200750000	844							4.02567	0.00897736	U6	1
11	54400000	54450000	376							3.62959	0.00968932	7SK	1
8	1250000	1300000	574							4.33315	0.00118772	ADD1,MFSD10,NOP14	1
14	142750000	142800000	1142							4.91931	0.00247309	ATE1	1
1	125350000	125400000	290							3.18381	0.00874751	ADAM10	1
5	47850000	47900000	295							3.17308	0.00901259	FAR2	1
2	135300000	135350000	372							3.72954	0.00725136	MARCH3	1
4	95550000	95600000	286							3.13227	0.00967528	DDR2,HSD17B7	1
1	45700000	45750000	578							3.90955	0.00437582	TBC1D32	1
17	30000000	30050000	724							3.96935	0.00995316	CSRP2BP,U6	1
7	129550000	129600000	313							3.29014	0.00649437	WDR20	1
1	50150000	50200000	414							4.03447	0.00312559	FAM162B,KPNA5	1
12	15050000	15100000	798							4.04311	0.00868462	FTSJ3,GH,PSMC5;,SMARCD2	1
1	59550000	59600000	956							4.52363	0.00175644	MRAP2	1
2	7150000	7200000	489							3.82958	0.0053135	MACROD1	1
5	37400000	37450000	730							3.99355	0.00956284	PTPRR	1
12	15950000	16000000	882							4.25615	0.00546448	MRC2	1
18	25400000	25450000	703							4.21178	0.0063427	ASB15,LMOD2	1
12	46900000	46950000	507							3.76046	0.00650122	RAB34;,RPL23A,SNORD42,snoZ17	1
11	7100000	7150000	620							3.88205	0.00468838	HMGB1	1
11	24450000	24500000	1231							4.85047	0.00320047	ENOX1	1
11	24950000	25000000	764							4.13528	0.00722092	FAM216B	1
18	25800000	25850000	716							4.23982	0.00604996	SLC13A1	1
4	15150000	15200000	1253							4.42529	0.00901949	CU407238.7,KIAA0196	1
9	2850000	2900000	1101							4.91599	0.00261856	SYT9	1
13	199150000	199200000	868							4.14188	0.00692818	ATP5J;,JAM2	1
8	76450000	76500000	937							4.02452	0.00907494	SHROOM3	1
7	4850000	4900000	1627							4.56416	0.00698283	RIOK1	1
4	1400000	1450000	322							3.93812	0.00145792	ZNF696	1
5	32150000	32200000	755							4.22018	0.00614754	TBC1D30	1
4	96450000	96500000	419							3.69846	0.00793899	OLFML2B	1
5	37500000	37550000	455							3.99053	0.00356317	PTPRR	1
